# Supplementary material for: A phenotype-based forward genetic screen identifies Dnajb6 as a sick sinus syndrome gene
Source: eLife. 2022 Oct 18;11:e77327. doi: 10.7554/eLife.77327 (PMC9642998; doi:10.7554/eLife.77327)
Supplement: Figure 4—source data 1. [file elife-77327-fig4-data1.zip]

Archive with 1 entries (1 files):
- Figure 4source data 1.pptx
